# Supplementary material for: Pioglitazone Reverses Markers of Islet Beta-Cell De-Differentiation in db/db Mice While Modulating Expression of Genes Controlling Inflammation and Browning in White Adipose Tissue from Insulin-Resistant Mice and Humans
Source: Biomedicines. 2021 Sep 10;9(9):1189. doi: 10.3390/biomedicines9091189 (PMC8470788; doi:10.3390/biomedicines9091189)
Supplement: Supplementary file 1 [file biomedicines-09-01189-s001.zip]

Archive with 1 entries (1 files):
- biomedicines-1294056-supplementary.pdf
